# Supplementary material for: Exploring the Association between Negative Emotions and COVID-19 Vaccine Acceptance: A Cross-Sectional Analysis of Unvaccinated Adults in Sweden
Source: Vaccines (Basel). 2022 Oct 11;10(10):1695. doi: 10.3390/vaccines10101695 (PMC9608178; doi:10.3390/vaccines10101695)
Supplement: Supplementary file 1 [file vaccines-10-01695-s001.zip]

Archive with 1 entries (1 files):
- vaccines-1887693-supplementary.pdf
